# Supplementary material for: AI Decision-Making Performance in Maternal–Fetal Medicine: Comparison of ChatGPT-4, Gemini, and Human Specialists in a Cross-Sectional Case-Based Study
Source: J Clin Med. 2025 Dec 24;15(1):117. doi: 10.3390/jcm15010117 (PMC12787038; doi:10.3390/jcm15010117)
Supplement: Supplementary file 1 [file jcm-15-00117-s001.zip]

Archive with 1 entries (1 files):
- jcm-4038792-supplementary.pdf
